# Supplementary material for: SNPnexus: a web server for functional annotation of human genome sequence variation (2020 update)
Source: Nucleic Acids Res. 2020 Jun 4;48(W1):W185–92. doi: 10.1093/nar/gkaa420 (PMC7319579; doi:10.1093/nar/gkaa420)
Supplement: gkaa420_Supplemental_Files [file gkaa420_supplemental_files.zip]

Archive with 4 entries (4 files):
- SNPnexus_Supplementary_Table1.xlsx
- SNPnexus_Supplementary_Table2.xlsx
- SNPnexus_Supplementary_Table3 .xlsx
- Supplementary_Fig01_SNPnexus.png
