# Supplementary material for: SNPnexus: a web server for functional annotation of human genome sequence variation (2020 update)
Source: Nucleic Acids Res. 2020 Jun 4;48(W1):W185–92. doi: 10.1093/nar/gkaa420 (PMC7319579; doi:10.1093/nar/gkaa420)
Supplement: gkaa420_Supplemental_Files [file gkaa420_supplemental_files.zip › SNPnexus_Supplementary_Table1.xlsx]

## Sheet: Table 2
Table S1. SNPnexus variants input format (Tab-separated)
Query by Genomic Position
SNPnexus format	Description
Chromosome 12 11393942 T G 1	Single nucleotide variation on Chromosome 12
Chromosome 1 13782254 A - 1	One-base deletion on chromsome 1
Chromosome 11 18105984 CC AAG -1	Block alteration on chromosome 11, negative strand
Chromosome 15 21439900 T G/C 1	Multi-allelic variation on chromosome 15
Chromosome 19 21971787 C K 1	Multi-allelic variation on chromosome 19 using IUPAC notation
Contig NT_023736 2025395 A - 1	Deletion using contig NT_023736 as reference
Clone AC105270 154799 AT TCC -1	Block alteration on clone AC105270, negative strand
Query by Chromosomal Region (max 1M bases)
SNPnexus format	Description
region 3 979800 979900	Query all dbSNPs in chromosome 3 from 979800 to 979900
Query by dbSNP rs#
SNPnexus format	Description
dbsnp rs293794	Query for dbSNP rs293794
dbsnp rs1052133	Query for dbSNP rs1052133
