# Supplementary material for: SNPnexus: a web server for functional annotation of human genome sequence variation (2020 update)
Source: Nucleic Acids Res. 2020 Jun 4;48(W1):W185–92. doi: 10.1093/nar/gkaa420 (PMC7319579; doi:10.1093/nar/gkaa420)
Supplement: gkaa420_Supplemental_Files [file gkaa420_supplemental_files.zip › SNPnexus_Supplementary_Table2.xlsx]

## Sheet: Table S1
Table S2. Detail of all annotations available in SNPnexus v.4 and URL address for the original data sources.
Annotation Category	Features		Genome Assembly
		GRCh37/hg19		GRCh38/hg38
		Version	Source	Version	Source
Gene annotation	Ensembl	Ensembl v95 (Jan 2019)	ftp://ftp.ensembl.org/pub/grch37/release-95/mysql/ensembl_mart_95/	Ensembl v95 (Jan 2019)	ftp://ftp.ensembl.org/pub/release-95/mysql/ensembl_mart_95/
	RefSeq	UCSC (Nov 2018)	http://hgdownload.cse.ucsc.edu/goldenPath/hg19/database/	UCSC (Mar 2019)	http://hgdownload.cse.ucsc.edu/goldenPath/hg38/database/
	UCSC	UCSC (Jun 2013)	http://hgdownload.cse.ucsc.edu/goldenPath/hg19/database/	UCSC (Nov 2018)	http://hgdownload.cse.ucsc.edu/goldenPath/hg38/database/
	CCDS	UCSC (Nov 2018)	http://hgdownload.cse.ucsc.edu/goldenPath/hg19/database/	UCSC (Mar 2019)	http://hgdownload.cse.ucsc.edu/goldenPath/hg38/database/
	VEGA	Vega 43 / UCSC (Oct 2010)	http://hgdownload.cse.ucsc.edu/goldenPath/hg19/database/
	AveView	UCSC (May 2011)	http://hgdownload.cse.ucsc.edu/goldenPath/hg19/database/
	H-Invitational 7.0	UCSC (Apr 2010)	http://hgdownload.cse.ucsc.edu/goldenPath/hg19/database/
Protein consequence	SIFT	Ensembl v95 (Jan 2019)	ftp://ftp.ensembl.org/pub/grch37/release-95/mysql/snp_mart_95/ https://sift.bii.a-star.edu.sg/sift4g/public/Homo_sapiens/GRCh37.74/	Ensembl v95 (Jan 2019)	ftp://ftp.ensembl.org/pub/release-95/mysql/snp_mart_95/ https://sift.bii.a-star.edu.sg/sift4g/public//Homo_sapiens/GRCh38.83.chr/
	PolyPhen	Ensembl v95 (Jan 2019)	ftp://ftp.ensembl.org/pub/grch37/release-95/mysql/snp_mart_95/	Ensembl v95 (Jan 2019)	ftp://ftp.ensembl.org/pub/release-95/mysql/snp_mart_95/
Population Data	HapMap	Ensembl Variation 95 (Dec 2018)	ftp://ftp.ensembl.org/pub/grch37/release-95/variation/vcf/homo_sapiens/	Ensembl Variation 95 (Dec 2018)	ftp://ftp.ensembl.org/pub/release-95/variation/vcf/homo_sapiens/
	1000 Genomes	Ensembl Variation 95 (Dec 2018)	ftp://ftp.ensembl.org/pub/grch37/release-95/variation/vcf/homo_sapiens/	Ensembl Variation 95 (Dec 2018)	ftp://ftp.ensembl.org/pub/release-95/variation/vcf/homo_sapiens/
	gnomAD Exomes	v2.1 (Mar 2019)	ftp://ftp.ensembl.org/pub/data_files/homo_sapiens/GRCh37/variation_genotype/gnomad/r2.1/exomes/	v2.1 (Mar 2019)	ftp://ftp.ensembl.org/pub/data_files/homo_sapiens/GRCh38/variation_genotype/gnomad/r2.1/exomes/
	gnomAD Genomes	v2.1 (Mar 2019)	ftp://ftp.ensembl.org/pub/data_files/homo_sapiens/GRCh37/variation_genotype/gnomad/r2.1/genomes/	v2.1 (Mar 2019)	ftp://ftp.ensembl.org/pub/data_files/homo_sapiens/GRCh38/variation_genotype/gnomad/r2.1/genomes/
Regulatory Elements	miRNA miRBASE	v20 (Mar 2014)	ftp://mirbase.org/pub/mirbase/20/genomes/	v22.1 (Mar 2018)	ftp://mirbase.org/pub/mirbase/22.1/genomes/
	CpG Islands	UCSC (Apr 2009)	http://hgdownload.cse.ucsc.edu/goldenPath/hg19/database/	UCSC (Mar 2019)	http://hgdownload.cse.ucsc.edu/goldenPath/hg38/database/
	miRNA Target Sites (TabBase)	Ensembl Variation 95 (Dec 2018)	ftp://ftp.ensembl.org/pub/grch37/release-95/mysql/regulation_mart_95/	Ensembl Variation 95 (Dec 2018)	ftp://ftp.ensembl.org/pub/release-95/mysql/regulation_mart_95/
	small RNAs	UCSC (Oct 2010)	http://hgdownload.cse.ucsc.edu/goldenPath/hg19/database/	UCSC (Nov 2018)	http://hgdownload.cse.ucsc.edu/goldenPath/hg38/database/
	Conserved Transcription Factor Binding Sites (TFBS)	UCSC (May 2011)	http://hgdownload.cse.ucsc.edu/goldenPath/hg19/database/
	Vista HMR-Conserved Non-coding Human Enhancers	UCSC (Dec 2010)	http://hgdownload.cse.ucsc.edu/goldenPath/hg19/database/
	miRNA Regulatory Sites (TargetScan)	UCSC (Dec 2010)	http://hgdownload.cse.ucsc.edu/goldenPath/hg19/database/
	Regulatory region: ENCODE	Ensembl Regulatory Building 95 (Dec 2018)	ftp://ftp.ensembl.org/pub/grch37/release-95/mysql/regulation_mart_95/	Ensembl Regulatory Building 95 (Dec 2018)	ftp://ftp.ensembl.org/pub/release-95/mysql/regulation_mart_95/
	Regulatory region: Roadmap Epigenomics	Ensembl Regulatory Building 95 (Dec 2018)	ftp://ftp.ensembl.org/pub/grch37/release-95/mysql/regulation_mart_95/	Ensembl Regulatory Building 95 (Dec 2018)	ftp://ftp.ensembl.org/pub/release-95/mysql/regulation_mart_95/
	Regulatory region: Ensembl Regulatory Build	Ensembl Regulatory Building 95 (Dec 2018)	ftp://ftp.ensembl.org/pub/grch37/release-95/mysql/regulation_mart_95/	Ensembl Regulatory Building 95 (Dec 2018)	ftp://ftp.ensembl.org/pub/release-95/mysql/regulation_mart_95/
Conservation	Vertebrate Alignment and Conservation (PHAST)	UCSC (Apr 2014)	http://hgdownload.cse.ucsc.edu/goldenPath/hg19/database/	UCSC (Sep 2015)	http://hgdownload.cse.ucsc.edu/goldenPath/hg38/database/
	Genomic Evolutionary Rate Profiling (GERP++)	GERP (May 2011)	http://mendel.stanford.edu/sidowlab/downloads/gerp/	Ensembl Compara 95 (Nov 2018)	ftp://ftp.ensembl.org/pub/release-95/bed/ensembl-compara/75_mammals.gerp_constrained_element/ ftp://ftp.ensembl.org/pub/release-95/compara/conservation_scores/75_mammals.gerp_conservation_score/
Phenotype & disease association	Genetic Association of Complex Diseases and Disorders (GAD)	UCSC (Feb 2014)	http://hgdownload.cse.ucsc.edu/goldenPath/hg19/database/
	ClinVar Database	NCBI (Mar 2020)	ftp://ftp.ncbi.nlm.nih.gov/pub/clinvar/vcf_GRCh37/	NCBI (Mar 2020)	ftp://ftp.ncbi.nlm.nih.gov/pub/clinvar/vcf_GRCh38/
	Catalogue of Somatic Mutations in Cancer (COSMIC)	v90 (Sep 2019)	https://cog.sanger.ac.uk/cosmic/GRCh37/cosmic/v90/	v90 (Sep 2019)	https://cog.sanger.ac.uk/cosmic/GRCh38/cosmic/v90/
	NHGRI Catalogue of Published Genome-Wide Association Studies	UCSC (Sep 2019)	http://hgdownload.cse.ucsc.edu/goldenPath/hg19/database/	UCSC (Sep 2019)	http://hgdownload.cse.ucsc.edu/goldenPath/hg38/database/
Non-coding scoring	CADD - Combined Annotation Dependent Depletion	v1.4	http://cadd.gs.washington.edu/download	v1.5	http://cadd.gs.washington.edu/download
	fitCons - Fitness Consequences of Functional Annotation	v1.0.1	http://compgen.cshl.edu/fitCons/0downloads/tracks/V1.01/i6/scores/
	EIGEN - Unsupervised Spectral Approach Integrating Functional Annotation	v1.1	https://xioniti01.u.hpc.mssm.edu/v1.1/
	FATHMM - Functional Analysis through Hidden Markov Models	v2.3	http://fathmm.biocompute.org.uk/downloads.html
	GWAVA - Genome Wide Annotation of Variants	v1.0	ftp://ftp.sanger.ac.uk/pub/resources/software/gwava/v1.0/VEP_plugin/
	DeepSEA - Chromatin Effects of Sequence Alterations	v0.94	http://deepsea.princeton.edu/help/
	FunSeq2	v2.1.6	http://funseq3.gersteinlab.org	v2.1.6	http://funseq3.gersteinlab.org
	ReMM - Regulatory Mendelian mutation	v0.3.1	https://charite.github.io/software-remm-score.html#download
Structural variations		UCSC (Sep 2016)	http://hgdownload.cse.ucsc.edu/goldenPath/hg19/database/	UCSC (Sep 2016)	http://hgdownload.cse.ucsc.edu/goldenPath/hg38/database/
Pathway Analysis	Reactome Pathway	Reactome (Aug 2019)	https://reactome.org/download/current/	Reactome (Aug 2019)	https://reactome.org/download/current/
Biological / Clinical Interpretation	Cancer Genome Interpreter	v1.0.3	Gently provided by the Barcelona Biomedical Genomics Lab	v1.0.3	Gently provided by the Barcelona Biomedical Genomics Lab
