# Supplementary material for: SNPnexus: a web server for functional annotation of human genome sequence variation (2020 update)
Source: Nucleic Acids Res. 2020 Jun 4;48(W1):W185–92. doi: 10.1093/nar/gkaa420 (PMC7319579; doi:10.1093/nar/gkaa420)
Supplement: gkaa420_Supplemental_Files [file gkaa420_supplemental_files.zip › SNPnexus_Supplementary_Table3 .xlsx]

## Sheet: Sheet1
Table S3. Comparison of SNPnexus features with contemporary web-based variant annotation tools.
Features		SNPnexus	VarSome (web)	VEP (web)	Bystro	wANNOVAR	DeepSea	regulationSpotter
DATA INPUT	Single queries	Y	Y	Y	Y	Y	Y	Y
	Batch queries	Y	N	Y	Y	Y	Y	Y
	Tab-delimited files	Y	N	Y	N (vcf, .snp files only)	Y	N	N
	VCF files	Y	N (can paste single lines from vcf)	Y	Y	Y	Y	Y
DATA OUTPUT	Result download	Y (Tab-delimited, VCF)	N	Y (Tab-delimited, VCF, JSON)	Y (Tab-delimited, Amazon S3 Bucket)	Y (Tab-delimited, Excel)	Y (Tab-delimited, VCF)	Y
	Supported genome assemblies	hg19, hg38	hg19, hg38	hg19, hg38	hg19, hg38	hg19, hg38	hg19 only	hg19 only
	Gene information	Y (RefSeq, Ensembl, UCSC)	Y (RefSeq, Ensembl)	Y (RefSeq, Ensembl)	Y (RefSeq, Ensembl)	Y (RefSeq, Ensembl, UCSC)	Y (Ensembl)	Y
	Population frequencies	Y (HapMap, 1000 Genomes, gnomAD exomes, gnomAD genomes, dbSNP)	Y (gnomAD exomes, gnomAD genomes, dbSNP, Kaviar, ICGC)	Y (1000 Genomes, NHLBI-ESP, gnomAD exomes	Y (gnomAD exomes, gnomAD genomes, dbSNP)	Y (1000G, gnomAD exomes, gnomAD genomes, dbSNP, NHLBI-ESP)	N (filters out dbSNP mutations)	Y (dbSNP, 1000G)
	PubMed annotations	Y (for cancer variants, part of CGI-based filter)	Y (for clinically significant variants)	Y (for citations of co-located variants)	N	N (GWAS PubMed only)	N	N
	Transcript/protein annotation	Y	Y	Y	Y	Y	N	Y
	Regulatory region consequences	Y (Ensembl regulatory build, RoadMap, ENCODE, TarBase, TargetScan, Vista, miRBASE)	N	Y (Ensembl Regulatory build)	N	N	Y (Calculates probability diffs, e-value, z-score)	Y (Calculates Region Score)
	Functional predictions	Y (SIFT, PolyPhen)	Y (DANN, dbNSFP, MutationTaster, Mutation assessor, FATHMM, LRT, DEOGEN2, EIGEN, SIFT, PROVEAN, MVP, MutPred, REVEL, PrimateAI, MetaSVM, MetaLR)	Y (dbNSFP, SIFT, POLYPHEN, Condel, LoFtool)	Y (CADD)	Y (DANN, dbNSFP, SIFT, PolyPhen2, LRT, MutationTaster, CADD, FATHMM, MetaSVM, MetaLR, PROVEAN, GenoCanyon)	Y (see non-coding variant scoring)	Y (MutationTaster- Intragenic variants, RegulationSpotter- extragenic variants)
	Splicing variant annotations	N	N	Y (dbscSNV, MaxEntScan)	N	N	N	Y
	Conservation scores	Y (PhastCons, GERP++)	Y (GERP, PhyloP, PhastCons, fitCons, MPC, bstatic)	Y (BLOSUM62, AncestralAllele)	Y (phastCons, phyloP)	Y (phastCons, phyloP, fitCons, GERP++, SiPhy)	N	Y (phastCons, phyloP)
	Genotype/tissue expression	N	Y (GTEx)	N	N	Y (GTex)	N	Y (RegulationSpotter)
	Phenotypes/Clinical associations	Y (Clinvar, GAD, GWAS)	Y (ClinVar, CGD, GWAS)	Y (no cancer phenotypic data in web functionality)	Y (Clinvar)	Y (Clinvar, GWAS)	N	Y (Clinvar)
	Non-coding variant scoring	Y (CADD, fitCons,Eigen, FATHMM, GWAVA, DeepSEA, FunSeq2, ReMM)	Y (DANN)	N	N	Y (Eigen score annotations)	Y (Calculates Disease Impact Score (DIS) and Mean -log e-value (MLE))	Y (RegulationSpotter)
ANALYSIS	Pathway enrichment analysis	Y (Reactome pathways)	N	N	N	N	N	N
	Custom analysis of cancer-specific variants	Y (COSMIC, Driver predictions and drug associations from CGI)	Y (COSMIC, ICGC Somatic Mutation Database, PMKB, CiViC, NCI Genomic Data Commons)	N	N	Y (COSMIC, NCI60)	N	N
	Query genetic mutation sharing platforms	N	Y (Beacon Network)	N	N	N	N	N
	Community contributions	N	Y	N	N	N	N	N
VISUALISATION	Data visualisation	Y	Y	Y	N	Y (Phenolyzer)	Y	Y
	Interactive visualisation	Y	Y	N	N	Y	Y	Y
	Pathway visualisation	Y	N	N	N	N	N	N
	Karyotypes for genomic consequences	Y	N	N	N	N	N	N
	Network visualisation	N	N	N	N	Y (Phenolyzer)	N	N
	Genome browser	N	Y	N	N	N	Y	N
FILTERING	User-directed filtering options (variant prioritisation)	Y	N	Y	Y	Y	N	Y
	Disease model input to focus variant reduction pipeline	N	N	N	N	Y	N	Y
